# Supplementary material for: Selective use of primate CD4 receptors by HIV-1
Source: PLoS Biol. 2019 Jun 10;17(6):e3000304. doi: 10.1371/journal.pbio.3000304 (PMC6586362; doi:10.1371/journal.pbio.3000304)
Supplement: S7 Data — (ZIP) [file pbio.3000304.s011.zip]

Archive with 91 entries (80 files):
- S1 Fig/
- S1 Fig/S1 A/
- S1 Fig/S1 A/Rhesus_uninfected.fcs
- S1 Fig/S1 A/SqMonkey_uninfected.fcs
- S1 Fig/S1 A/.DS_Store
- __MACOSX/
- __MACOSX/S1 Fig/
- __MACOSX/S1 Fig/S1 A/
- __MACOSX/S1 Fig/S1 A/._.DS_Store
- S1 Fig/S1 A/gelada_uninfected.fcs
- S1 Fig/S1 A/Gorilla_uninfected.fcs
- S1 Fig/S1 A/Ptmac_uninfected.fcs
- S1 Fig/S1 A/S1 A.tif
- __MACOSX/S1 Fig/S1 A/._S1 A.tif
- S1 Fig/S1 A/Orangutan_uninfected.fcs
- S1 Fig/S1 A/BlkSnub_uninfected.fcs
- S1 Fig/S1 A/Owl_uninfected.fcs
- S1 Fig/S1 A/Sooty_uninfected.fcs
- S1 Fig/S1 A/Vector_uninfected.fcs
- S1 Fig/S1 A/Chimpanzee_uninfected.fcs
- S1 Fig/S1 A/WCGibbon_uninfected.fcs
- S1 Fig/S1 A/Human_uninfected.fcs
- S1 Fig/S1 A/Mandrill_uninfected.fcs
- S1 Fig/S1 A/colobus_uninfected.fcs
- S1 Fig/S1 A/Sabaeus_uninfected.fcs
- S1 Fig/S1 A/Baboon_uninfected.fcs
- S1 Fig/.DS_Store
- __MACOSX/S1 Fig/._.DS_Store
- S1 Fig/S1 B/
- S1 Fig/S1 B/unstained.fcs
- S1 Fig/S1 B/.DS_Store
- __MACOSX/S1 Fig/S1 B/
- __MACOSX/S1 Fig/S1 B/._.DS_Store
- S1 Fig/S1 B/S1 B.tif
- __MACOSX/S1 Fig/S1 B/._S1 B.tif
- S1 Fig/S1 B/Cd4 single.fcs
- S1 Fig/S1 B/CCR5 single.fcs
- S1 Fig/S1 B/Human_uninfected.fcs
- S1 Fig/S1 D/
- S1 Fig/S1 D/Baboon_1.fcs
- S1 Fig/S1 D/S1 D.tif
- __MACOSX/S1 Fig/S1 D/
- __MACOSX/S1 Fig/S1 D/._S1 D.tif
- S1 Fig/S1 D/Sabaeus_1.fcs
- S1 Fig/S1 D/SqMonkey_1.fcs
- S1 Fig/S1 D/Rhesus_uninfected.fcs
- S1 Fig/S1 D/SqMonkey_uninfected.fcs
- S1 Fig/S1 D/unstained.fcs
- S1 Fig/S1 D/Rhesus_1.fcs
- S1 Fig/S1 D/.DS_Store
- __MACOSX/S1 Fig/S1 D/._.DS_Store
- S1 Fig/S1 D/gelada_uninfected.fcs
- S1 Fig/S1 D/Gorilla_uninfected.fcs
- S1 Fig/S1 D/Ptmac_uninfected.fcs
- S1 Fig/S1 D/Ptmac_1.fcs
- S1 Fig/S1 D/Orangutan_uninfected.fcs
- S1 Fig/S1 D/BlkSnub_uninfected.fcs
- S1 Fig/S1 D/Mandrill_1.fcs
- S1 Fig/S1 D/Owl_uninfected.fcs
- S1 Fig/S1 D/Sooty_uninfected.fcs
- S1 Fig/S1 D/Owl_1.fcs
- S1 Fig/S1 D/Orangutan_1.fcs
- S1 Fig/S1 D/realGelada_1.fcs
- S1 Fig/S1 D/Gorilla_1.fcs
- S1 Fig/S1 D/Chimpanzee_uninfected.fcs
- S1 Fig/S1 D/WCGibbon_uninfected.fcs
- S1 Fig/S1 D/gelada_1.fcs
- S1 Fig/S1 D/Human_uninfected.fcs
- S1 Fig/S1 D/Mandrill_uninfected.fcs
- S1 Fig/S1 D/colobus_uninfected.fcs
- S1 Fig/S1 D/BlkSnub_1.fcs
- S1 Fig/S1 D/Sooty_1.fcs
- S1 Fig/S1 D/WCGibbon_1.fcs
- S1 Fig/S1 D/Sabaeus_uninfected.fcs
- S1 Fig/S1 D/human_2.fcs
- S1 Fig/S1 D/Chimp_1.fcs
- S1 Fig/S1 D/Baboon_uninfected.fcs
- S1 Fig/S1 C/
- S1 Fig/S1 C/S1 C.tif
- __MACOSX/S1 Fig/S1 C/
- __MACOSX/S1 Fig/S1 C/._S1 C.tif
- S1 Fig/S1 C/.DS_Store
- __MACOSX/S1 Fig/S1 C/._.DS_Store
- S1 Fig/S1 C/Ptm PBMCs both stains 8_30_17.fcs
- __MACOSX/S1 Fig/S1 C/._Ptm PBMCs both stains 8_30_17.fcs
- S1 Fig/S1 C/Av86082 PBMCs #3 4_7_16.fcs
- __MACOSX/S1 Fig/S1 C/._Av86082 PBMCs #3 4_7_16.fcs
- S1 Fig/S1 C/Ptm PBMCs no stain 8_30_17.fcs
- __MACOSX/S1 Fig/S1 C/._Ptm PBMCs no stain 8_30_17.fcs
- S1 Fig/S1 C/Hut78_CD4 6_10_16.fcs
- __MACOSX/S1 Fig/S1 C/._Hut78_CD4 6_10_16.fcs
