# Supplementary material for: Selective use of primate CD4 receptors by HIV-1
Source: PLoS Biol. 2019 Jun 10;17(6):e3000304. doi: 10.1371/journal.pbio.3000304 (PMC6586362; doi:10.1371/journal.pbio.3000304)
Supplement: S8 Data — (ZIP) [file pbio.3000304.s012.zip]

Archive with 31 entries (24 files):
- S2 Fig /
- S2 Fig /.DS_Store
- __MACOSX/
- __MACOSX/S2 Fig /
- __MACOSX/S2 Fig /._.DS_Store
- S2 Fig /Top panel/
- S2 Fig /Top panel/unstained.fcs
- S2 Fig /Top panel/Gor_1.fcs
- S2 Fig /Top panel/.DS_Store
- __MACOSX/S2 Fig /Top panel/
- __MACOSX/S2 Fig /Top panel/._.DS_Store
- S2 Fig /Top panel/S2 A (top).tif
- __MACOSX/S2 Fig /Top panel/._S2 A (top).tif
- S2 Fig /Top panel/CeMac_1.fcs
- S2 Fig /Top panel/Hs_1.fcs
- S2 Fig /Top panel/Sooty_1.fcs
- S2 Fig /Top panel/Chimp_1.fcs
- S2 Fig /Top panel/Rh_1.fcs
- S2 Fig /Bottom panel/
- S2 Fig /Bottom panel/Chimp CD4 Hs CCR5_1.fcs
- S2 Fig /Bottom panel/Ce mac CD4 Hs CCR5_1.fcs
- S2 Fig /Bottom panel/Unstained.fcs
- S2 Fig /Bottom panel/.DS_Store
- __MACOSX/S2 Fig /Bottom panel/
- __MACOSX/S2 Fig /Bottom panel/._.DS_Store
- S2 Fig /Bottom panel/Gorilla CD4 Hs CCR5_3.fcs
- S2 Fig /Bottom panel/S2 A (bottom).tif
- __MACOSX/S2 Fig /Bottom panel/._S2 A (bottom).tif
- S2 Fig /Bottom panel/Hs CD4 CCR5_1.fcs
- S2 Fig /Bottom panel/Rh CD4_1 Hs CCR5.fcs
- S2 Fig /Bottom panel/Sooty CD4 Hs CCR5.fcs
